# Supplementary material for: Development and Characterization of Bioactive Polypropylene Films for Food Packaging Applications
Source: Polymers (Basel). 2021 Oct 11;13(20):3478. doi: 10.3390/polym13203478 (PMC8538041; doi:10.3390/polym13203478)
Supplement: Supplementary file 1 [file polymers-13-03478-s001.zip]

Archive with 1 entries (1 files):
- polymers-1326450-supplementary.pdf
